# Supplementary material for: Immunomodulation and Reduction of Thromboembolic Risk in Hospitalized COVID-19 Patients: Systematic Review and Meta-Analysis of Randomized Trials
Source: J Clin Med. 2021 Nov 18;10(22):5366. doi: 10.3390/jcm10225366 (PMC8617689; doi:10.3390/jcm10225366)
Supplement: Supplementary file 1 [file jcm-10-05366-s001.zip]

Archive with 1 entries (1 files):
- jcm-1447520-supplementary.pdf
